# Supplementary material for: Use of unstructured text in prognostic clinical prediction models: a systematic review
Source: J Am Med Inform Assoc. 2022 Apr 27;29(7):1292–302. doi: 10.1093/jamia/ocac058 (PMC9196702; doi:10.1093/jamia/ocac058)
Supplement: ocac058_Supplementary_Data [file ocac058_supplementary_data.zip]

Archive with 8 entries (8 files):
- FigureS1.png
- FigureS2.png
- FigureS3.tiff
- FigureS4.png
- Supplementary References.docx
- SystematicReview_Seinen_SupplementaryData_DataExtraction.csv
- SystematicReview_Seinen_SupplementaryData_TRIPODadherence.csv
- SystematicReview_Seinen_SupplementaryMaterial_revision.docx
