# Supplementary material for: Use of unstructured text in prognostic clinical prediction models: a systematic review
Source: J Am Med Inform Assoc. 2022 Apr 27;29(7):1292–302. doi: 10.1093/jamia/ocac058 (PMC9196702; doi:10.1093/jamia/ocac058)
Supplement: ocac058_Supplementary_Data [file ocac058_supplementary_data.zip › SystematicReview_Seinen_SupplementaryData_TRIPODadherence.csv]

First author	Publication year	Title	Journal	Diagnostic/prognostic	Dev/Val	1	2	3a	3b	4a	4b	5a	5b	5c	6a	6b	7a	7b	8	9	10a	10b	10c	10d	10e	11	12	13a	13b	13c	14a	14b	15a	15b	16	17	18	19a	19b	20	21	22	TOTAL Dev	TOTAL Dev/Val
Halpern [34]	2012	A comparison of dimensionality reduction techniques for unstructured clinical text	ICML 2012 Workshop on Clinical Data Analysis	Prognostic	Dev	0	0	1	1	1	1	1	1	1	1	1	0	1	1	0	1	1		1		1		0	0		0	1	0	0	1		0		1	1	0	1	20	na
Karnik [35]	2012	Predicting atrial fibrillation and flutter using electronic health records	IEEE EMBS Int Conf Biomed Health Inform	Prognostic	Dev	0	0	0	1	1	0	1	1	1	1	1	0	1	1	0	1	1		0		1		1	0		1	1	0	0	0		1		1	1	0	0	18	na
Lehman [36]	2012	Risk stratification of ICU patients using topic models inferred from unstructured progress notes	AMIA Annu Symp Proc	Prognostic	Dev	0	0	0	1	1	0	1	1	1	1	1	1	1	1	1	1	1		1		1		1	1		1	1	0	0	1		1		1	1	0	1	24	na
Li [37]	2012	Semantic-enhanced models to support timely admission prediction at emergency departments	Netw Model Anal Health Inform Bioinform	Prognostic	Dev	1	0	1	1	1	1	1	0	1	1	1	0	1	1	0	1	1		1		1		1	1		1	1	0	0	1		1		1	1	0	0	23	na
Huang [38]	2014	Toward personalizing treatment for depression: Predicting diagnosis and severity	J Am Med Inform Assoc	Prognostic	Dev	0	0	1	1	1	0	1	1	1	1	1	0	1	1	0	1	1		1		1		1	1		1	1	0	0	1		1		1	1	1	1	23	na
Huddar [39]	2014	Predicting postoperative acute respiratory failure in critical care using nursing notes and physiological signals	Annu Int Conf IEEE Eng Med Biol Soc	Prognostic	Dev	1	0	1	1	1	0	1	1	1	1	1	0	0	1	0	1	1		0		1		1	0		1	1	0	0	0		0		1	1	0	0	18	na
Kontio [40]	2014	Predicting patient acuity from electronic patient records	J Biomed Inform	Prognostic	Dev	0	0	1	1	1	1	1	1	1	1	1	1	1	1	0	1	1		1		1		0	0		0	1	0	0	1		1		1	1	0	0	21	na
Poulin [41]	2014	Predicting the risk of suicide by analyzing the text of clinical notes	PLoS One	Prognostic	Dev	0	0	1	1	1	0	1	1	1	0	1	0	1	1	0	1	1		0		1		1	0		1	1	0	0	0		1		1	1	1	1	19	na
Walsh [42]	2014	The effects of data sources, cohort selection, and outcome definition on a predictive model of risk of thirty-day hospital readmissions	J Biomed Inform	Prognostic	Dev	1	1	1	1	1	1	1	1	1	1	1	0	1	1	1	1	1		1		1		1	1		1	1	0	0	1		1		1	1	1	1	27	na
Caballero [43]	2015	Dynamic Estimation of the Probability of Patient Readmission to the ICU using Electronic Medical Records	AMIA Annu Symp Proc	Prognostic	Dev	1	0	1	1	1	0	1	1	1	1	1	1	1	1	1	1	1		1		1		0	0		0	1	0	0	1		1		1	1	0	1	23	na
Marafino [44]	2015	Efficient and sparse feature selection for biomedical text classification via the elastic net: Application to ICU risk stratification from nursing notes	J Biomed Inform	Prognostic	Dev	0	0	1	1	1	1	1	1	1	1	1	1	1	1	0	1	1		1		1		1	0		1	1	1	0	1		1		1	1	1	1	25	na
Perotte [45]	2015	Risk prediction for chronic kidney disease progression using heterogeneous electronic health record data and time series analysis	J Am Med Inform Assoc	Prognostic	Dev	1	0	0	1	1	0	1	1	1	1	1	1	1	1	1	1	1		1		1		1	1		1	1	0	0	1		1		1	1	1	1	25	na
Roysden [46]	2015	Predicting Health Care Utilization After Behavioral Health Referral Using Natural Language Processing and Machine Learning	AMIA Annu Symp Proc	Prognostic	Dev	1	0	1	1	1	1	1	1	1	1	1	0	1	1	0	1	1		1		1		1	0		1	1	0	0	1		1		1	1	0	0	23	na
Cohen [47]	2016	Methodological Issues in Predicting Pediatric Epilepsy Surgery Candidates Through Natural Language Processing and Machine Learning	Biomed Inform Insights	Prognostic	Dev	1	0	1	1	1	1	1	1	1	1	1	0	1	1	0	1	1		0		1		1	0		1	1	0	0	0		0		1	1	0	1	21	na
Hassanpour [48]	2016	Predicting High Imaging Utilization Based on Initial Radiology Reports: A Feasibility Study of Machine Learning	Acad Radiol	Prognostic	Dev	1	0	1	1	1	0	1	1	1	1	1	0	1	1	1	1	1		0		1		0	0		0	1	0	0	0		1		1	1	0	0	19	na
Hu [49]	2016	Utilizing Chinese admission records for MACE prediction of acute coronary syndrome	Int J Environ Res Public Health	Prognostic	Dev	1	0	1	1	1	0	1	1	1	1	1	1	1	1	1	1	1		1		1		1	1		1	1	0	0	1		1		1	1	0	1	26	na
Luo [50]	2016	Interpretable Topic Features for Post-ICU Mortality Prediction	AMIA Annu Symp Proc	Prognostic	Dev	1	0	1	1	1	1	1	1	1	1	1	1	1	1	0	1	1		1		1		0	0		0	1	0	0	1		0		1	1	0	1	22	na
McCoy [51]	2016	Improving prediction of suicide and accidental death after discharge from general hospitals with natural language processing	JAMA Psychiatry	Prognostic	Dev	1	0	1	1	1	1	1	1	1	1	1	1	1	1	0	1	1		1		1		1	1		1	1	0	0	1		1		1	1	1	1	26	na
Miotto [52]	2016	Deep Patient: An Unsupervised Representation to Predict the Future of Patients from the Electronic Health Records	Sci Rep	Prognostic	Dev	0	0	1	1	1	1	1	1	1	0	0	0	0	1	0	1	1		1		1		1	0		1	1	0	0	1		1		1	1	1	1	20	na
Rumshisky [53]	2016	Predicting early psychiatric readmission with natural language processing of narrative discharge summaries	Transl Psychiatry	Prognostic	Dev	1	0	1	1	1	1	1	1	1	1	1	1	1	1	0	1	1		1		1		1	1		1	1	0	0	1		1		1	1	1	0	25	na
Soguero-Ruiz [54]	2016	Predicting colorectal surgical complications using heterogeneous clinical data and kernel methods	J Biomed Inform	Prognostic	Dev	1	0	0	1	1	1	1	1	1	1	1	1	1	1	1	1	1		1		1		1	0		1	1	0	0	1		0		1	1	0	1	24	na
Temple [55]	2016	Natural Language Processing for Cohort Discovery in a Discharge Prediction Model for the Neonatal ICU	Appl Clin Inform	Prognostic	Dev	1	0	1	1	1	1	1	1	1	1	1	1	1	1	1	1	1		1		1		0	0		0	1	0	0	1		1		1	1	0	1	24	na
Buchan [56]	2017	Automatic prediction of coronary artery disease from clinical narratives	J Biomed Inform	Prognostic	Dev	0	0	1	1	1	0	1	1	1	0	1	0	0	1	0	1	1		0		1		1	0		1	1	0	0	0		1		1	1	0	1	18	na
Frost [57]	2017	Using the Electronic Medical Record to Identify Patients at High Risk for Frequent Emergency Department Visits and High System Costs	Am J Med	Prognostic	Dev	1	0	1	1	1	1	1	1	1	1	1	1	1	1	0	1	1		1		1		1	0		1	1	0	0	1		1		1	1	0	1	25	na
Hong [58]	2017	A prediction model for advanced colorectal neoplasia in an asymptomatic screening population	PLoS One	Prognostic	Dev	1	0	1	1	1	0	1	1	1	1	1	0	1	1	1	1	1		1		1		1	1		1	1	1	0	1		1		1	1	0	1	26	na
Lucini [59]	2017	Text mining approach to predict hospital admissions using early medical records from the emergency department	Int J Med Inform	Prognostic	Dev	1	0	0	1	1	1	1	1	1	1	1	0	1	1	0	1	1		0		1		1	0		1	1	0	0	0		1		1	1	1	0	20	na
Zhang [60]	2017	Prediction of Emergency Department Hospital Admission Based on Natural Language Processing and Neural Networks	Methods Inf Med	Prognostic	Dev	1	0	1	1	1	1	1	1	1	1	1	1	1	1	1	1	1		1		1		1	1		1	1	0	0	1		1		1	1	1	0	26	na
Adamou [61]	2018	Toward automatic risk assessment to support suicide prevention	Crisis	Prognostic	Dev	0	0	1	1	1	1	1	1	1	1	1	1	1	1	1	1	1		1		1		1	1		1	1	0	0	1		1		1	1	0	1	26	na
Bahl [62]	2018	High-risk breast lesions: A machine learning model to predict pathologic upgrade and reduce unnecessary surgical excision	Radiology	Prognostic	Dev	1	0	1	1	1	1	1	1	1	0	1	0	0	1	0	1	1		0		1		1	0		1	1	0	0	0		1		1	1	0	1	20	na
Banerjee [63]	2018	Probabilistic Prognostic Estimates of Survival in Metastatic Cancer Patients (PPES-Met) Utilizing Free-Text Clinical Narratives	Sci Rep	Prognostic	Dev	1	0	1	1	1	1	1	1	1	1	1	1	1	1	0	1	1		1		1		1	1		1	1	0	0	1		1		1	1	1	1	26	na
Boag [64]	2018	What's in a Note? Unpacking Predictive Value in Clinical Note Representations	AMIA Jt Summits Transl Sci Proc	Prognostic	Dev	0	0	1	1	1	1	1	1	1	1	1	1	1	1	0	1	1		1		1		0	0		0	1	0	0	1		0		1	1	0	1	21	na
Coulet [65]	2018	Predicting the need for a reduced drug dose, at first prescription	Sci Rep	Prognostic	Dev	1	0	1	1	1	1	1	0	1	1	1	1	1	1	1	1	1		1		1		1	0		1	1	1	1	1		1		1	1	1	1	27	na
Gligorijevic [66]	2018	Deep attention model for triage of emergency department patients	Proc SIAM Int Conf Data Min	Prognostic	Dev	1	0	1	1	1	1	1	0	1	1	1	1	1	1	0	1	1		1		1		1	0		1	1	0	0	1		0		1	1	0	1	23	na
Golas [67]	2018	A machine learning model to predict the risk of 30-day readmissions in patients with heart failure: a retrospective analysis of electronic medical records data	BMC Med Inform Decis Mak	Prognostic	Dev	1	0	1	1	1	1	1	1	1	1	1	1	1	1	1	1	1		1		1		1	1		1	1	0	0	1		1		1	1	1	1	27	na
Huang [68]	2018	Privacy-Preserving Predictive Modeling: Harmonization of Contextual Embeddings From Different Sources	JMIR Med Inform	Prognostic	Dev	0	0	0	1	1	0	1	1	1	1	1	1	1	1	1	1	1		1		1		1	0		1	1	0	0	1		1		1	1	0	1	23	na
Ian [69]	2018	Sentiment in nursing notes as an indicator of out-of-hospital mortality in intensive care patients	PLoS One	Prognostic	Dev	0	0	1	1	1	1	1	1	1	1	1	1	1	1	0	1	1		1		1		1	1		1	1	0	0	1		1		1	1	0	1	25	na
Krishnan [70]	2018	A supervised learning approach for ICU mortality prediction based on unstructured electrocardiogram text reports	Nat Lang Process Inf Syst	Prognostic	Dev	1	0	1	1	1	0	1	0	1	1	1	1	1	1	0	1	1		1		1		1	0		1	1	0	0	1		0		1	1	0	1	22	na
Li [71]	2018	Early prediction of acute kidney injury in critical care setting using clinical notes	Proceedings (IEEE Int Conf Bioinformatics Biomed)	Prognostic	Dev	1	0	1	1	1	0	1	1	1	1	1	0	1	1	0	1	1		1		1		1	0		1	1	0	0	1		1		1	1	0	1	23	na
Marafino [26]	2018	Validation of Prediction Models for Critical Care Outcomes Using Natural Language Processing of Electronic Health Record Data	JAMA Netw Open	Prognostic	Dev/Val	1	1	1	1	1	1	1	1	1	1	1	1	1	1	1	1	1	1	1	na	1	1	1	1	0	1	1	0	0	1	na	1	1	1	1	1	1	na	31
Menger [72]	2018	Comparing Deep Learning and Classical Machine Learning Approaches for Predicting Inpatient Violence Incidents from Clinical Text	Appl Sci (Basel)	Prognostic	Dev	1	0	1	1	1	1	1	1	1	1	1	1	1	1	0	1	1		1		1		1	0		1	1	0	0	1		1		1	1	0	1	25	na
Parreco [73]	2018	Predicting mortality in the surgical intensive care unit using artificial intelligence and natural language processing of physician documentation	Am Surg	Prognostic	Dev	1	0	1	1	1	1	1	1	1	1	1	0	1	1	0	1	1		1		1		1	0		1	1	0	0	1		1		1	1	0	0	23	na
Rajkomar [74]	2018	Scalable and accurate deep learning with electronic health records	NPJ Digit Med	Prognostic	Dev	0	0	1	1	1	1	1	0	1	1	1	1	1	1	0	1	1		1		1		1	1		1	1	0	0	1		1		1	1	1	1	24	na
Sundararaman [75]	2018	Novel Approach to Predict Hospital Readmissions Using Feature Selection from Unstructured Data with Class Imbalance	Big Data Res	Prognostic	Dev	1	0	1	1	1	1	1	0	1	1	1	0	1	1	1	1	1		1		1		1	0		1	1	0	0	1		0		1	1	0	0	22	na
Sushil [76]	2018	Patient representation learning and interpretable evaluation using clinical notes	J Biomed Inform	Prognostic	Dev	0	0	1	1	1	0	1	1	1	1	1	1	1	1	0	1	1		1		1		1	0		1	1	0	0	1		0		1	1	0	1	22	na
Weissman [77]	2018	Inclusion of unstructured clinical text improves early prediction of death or prolonged ICU stay	Crit Care Med	Prognostic	Dev	1	0	1	1	1	1	1	1	1	1	1	1	1	1	0	1	1		1		1		1	1		1	1	0	0	1		1		1	1	1	1	26	na
Yang [78]	2018	Ontology-based venous thromboembolism risk factors mining and model developing from medical records	Proceedings (IEEE Int Conf Bioinformatics Biomed)	Prognostic	Dev	0	0	1	1	1	0	1	1	1	1	1	0	0	1	0	1	1		1		1		1	0		1	1	0	0	1		1		1	1	0	1	21	na
Afshar [79]	2019	Development and application of a high throughput natural language processing architecture to convert all clinical documents in a clinical data warehouse into standardized medical vocabularies	J Am Med Inform Assoc	Prognostic	Dev	0	0	0	1	1	1	1	0	1	0	1	0	0	1	0	1	1		1		1		1	0		1	1	0	0	1		0		1	1	1	1	18	na
Akbilgic [80]	2019	Unstructured text in EMR improves prediction of death after surgery in children	Informatics (MDPI)	Prognostic	Dev	1	0	1	1	1	1	1	1	1	1	1	1	1	1	0	1	1		1		1		1	1		1	1	0	0	1		1		1	1	1	1	26	na
Alvarez-Mellado [81]	2019	Assessing the Efficacy of Clinical Sentiment Analysis and Topic Extraction in Psychiatric Readmission Risk Prediction	EMNLP (2019)	Prognostic	Dev	1	0	1	1	1	0	1	0	1	1	1	1	1	1	1	1	1		1		1		1	1		1	1	0	0	1		0		1	1	0	1	24	na
Apostolova [82]	2019	Towards Reliable ARDS Clinical Decision Support: ARDS Patient Analytics with Free-text and Structured EMR Data	AMIA Annu Symp Proc	Prognostic	Dev	0	0	1	1	1	1	1	1	1	1	1	1	1	1	0	1	1		1		1		1	0		1	1	0	0	1		0		1	1	0	1	23	na
Beeksma [83]	2019	Predicting life expectancy with a long short-term memory recurrent neural network using electronic medical records	BMC Med Inform Decis Mak	Prognostic	Dev	0	0	1	1	1	0	1	1	1	1	1	1	1	1	0	1	1		0		1		1	1		1	1	0	0	0		1		1	1	0	1	22	na
Brown [84]	2019	Natural Language Processing of Radiology Reports in Patients With Hepatocellular Carcinoma to Predict Radiology Resource Utilization	J Am Coll Radiol	Prognostic	Dev	1	0	0	1	1	0	1	0	1	1	1	0	1	1	0	1	1		1		1		1	1		1	1	0	0	1		1		1	1	0	0	21	na
Chen [85]	2019	Can AI Help Reduce Disparities in General Medical and Mental Health Care?	AMA J Ethics	Prognostic	Dev	0	0	1	1	1	0	1	0	1	0	1	1	1	1	0	1	1		1		1		0	1		0	1	1	0	1		0		1	1	1	1	20	na
da Silva [86]	2019	Predicting the occurrence of surgical site infections using text mining and machine learning	PLoS One	Prognostic	Dev	1	0	1	1	1	1	1	1	1	1	1	0	1	1	0	1	1		1		1		1	1		1	1	0	0	1		1		1	1	1	1	25	na
Danielsen [87]	2019	Predicting mechanical restraint of psychiatric inpatients by applying machine learning on electronic health data	Acta Psychiatr Scand	Prognostic	Dev	1	0	1	1	1	1	1	1	1	1	1	1	1	1	0	1	1		1		1		1	1		1	1	0	0	1		1		1	1	0	1	26	na
Danilov [88]	2019	Prediction of Postoperative Hospital Stay with Deep Learning Based on 101 654 Operative Reports in Neurosurgery	Stud Health Technol Inform	Prognostic	Dev	1	0	0	1	1	1	1	1	1	1	1	1	1	1	0	1	1		0		1		1	0		1	1	0	0	0		0		1	1	0	1	21	na
Gong [89]	2019	Prognosis Analysis of Heart Failure Based on Recurrent Attention Model	Ing Rech Biomed	Prognostic	Dev	0	0	1	1	1	1	1	1	1	0	1	0	1	1	1	1	1		1		1		1	1		1	1	0	0	1		0		1	1	0	1	23	na
Khadanga [90]	2019	Using clinical notes with time series data for ICU management	EMNLP (2019)	Prognostic	Dev	0	0	1	1	1	0	1	1	1	1	1	0	1	1	0	1	1		1		1		0	0		0	1	0	0	1		0		0	1	0	1	18	na
Kongburan [91]	2019	Enhancing Predictive Power of Cluster-Boosted Regression With Text-Based Indexing	IEEE access	Prognostic	Dev	0	0	1	1	1	1	1	0	1	0	1	0	0	1	0	1	1		1		1		1	0		1	1	0	0	1		1		1	1	0	1	20	na
Korach [92]	2019	Unsupervised Machine Learning of Topics Documented by Nurses about Hospitalized Patients Prior to a Rapid-Response Event	Appl Clin Inform	Prognostic	Dev	0	0	1	1	1	1	1	1	1	1	1	1	1	1	0	1	1		1		1		1	0		1	1	0	0	1		1		1	1	0	1	24	na
Krishnan [93]	2019	Evaluating the quality of word representation models for unstructured clinical text based ICU mortality prediction	Proc ICDCN	Prognostic	Dev	1	0	1	1	1	0	1	1	1	0	1	0	0	1	0	1	1		1		1		1	0		1	1	0	0	1		0		1	1	0	1	20	na
Liu [94]	2019	Natural Language Processing of Clinical Notes for Improved Early Prediction of Septic Shock in the ICU	J Biomed Inform	Prognostic	Dev	1	0	1	1	1	0	1	0	1	1	1	1	1	1	1	1	1		1		1		0	0		0	1	0	0	1		1		1	1	0	0	21	na
Mahajan [95]	2019	Combining Structured and Unstructured Data for Predicting Risk of Readmission for Heart Failure Patients	Stud Health Technol Inform	Prognostic	Dev	1	0	1	1	1	1	1	0	1	1	1	0	1	1	1	1	1		1		1		0	0		0	1	0	0	1		1		1	1	0	1	22	na
Makino [96]	2019	Artificial intelligence predicts the progression of diabetic kidney disease using big data machine learning	Sci Rep	Prognostic	Dev	1	0	1	1	1	1	1	1	1	1	1	1	1	1	0	1	1		1		1		1	0		1	1	0	0	1		1		1	1	1	1	25	na
Menger [27]	2019	Machine learning approach to inpatient violence risk assessment using routinely collected clinical notes in electronic health records	JAMA Netw Open	Prognostic	Dev/Val	1	0	1	1	1	1	1	1	1	1	1	1	1	1	0	1	1	1	1	na	1	1	1	1	1	1	1	0	0	1	na	1	1	1	1	1	1	na	na
Nakayama [97]	2019	Making sense of abbreviations in nursing notes: A case study on mortality prediction	AMIA Jt Summits Transl Sci Proc	Prognostic	Dev	0	0	1	1	1	1	1	1	1	0	1	0	0	1	0	1	1		1		1		1	0		1	1	0	0	1		1		1	1	0	1	21	na
Payrovnaziri [98]	2019	Enhancing Prediction Models for One-Year Mortality in Patients with Acute Myocardial Infarction and Post Myocardial Infarction Syndrome	Stud Health Technol Inform	Prognostic	Dev	1	0	1	1	1	1	1	0	1	1	1	1	1	1	0	1	1		1		1		0	0		0	1	0	0	1		1		1	1	0	0	21	na
Ross [99]	2019	Predicting Future Cardiovascular Events in Patients with Peripheral Artery Disease Using Electronic Health Record Data	Circ Cardiovasc Qual Outcomes	Prognostic	Dev	1	0	1	1	1	1	1	1	1	1	1	0	1	1	1	1	1		1		1		1	1		1	1	0	0	1		1		1	1	1	1	26	na
Shin [100]	2019	Multimodal ensemble approach to incorporate various types of clinical notes for predicting readmission	IEEE EMBS Int Conf Biomed Health Inform	Prognostic	Dev	1	0	1	1	1	0	1	1	1	1	1	1	1	1	1	1	1		1		1		1	0		1	1	0	0	1		0		1	0	0	0	22	na
Si [101]	2019	Deep Patient Representation of Clinical Notes via Multi-Task Learning for Mortality Prediction	AMIA Annu Symp Proc	Prognostic	Dev	0	0	1	1	1	0	1	1	1	1	1	0	0	1	0	1	1		1		1		1	0		1	1	0	0	1		1		1	1	0	1	21	na
Sterling [102]	2019	Prediction of emergency department patient disposition based on natural language processing of triage notes	Int J Med Inform	Prognostic	Dev	1	0	1	1	1	1	1	1	1	1	1	1	1	1	0	1	1		1		1		1	0		1	1	0	0	1		1		1	1	0	1	25	na
Sun [103]	2019	Early Prediction of Acute Kidney Injury in Critical Care Setting Using Clinical Notes and Structured Multivariate Physiological Measurements	Stud Health Technol Inform	Prognostic	Dev	1	0	0	1	1	1	1	1	1	1	1	0	1	1	1	1	1		1		1		1	1		1	1	0	0	1		1		1	1	0	1	25	na
Wang [104]	2019	Development and Validation of a Deep Learning Algorithm for Mortality Prediction in Selecting Patients with Dementia for Earlier Palliative Care Interventions	JAMA Netw Open	Prognostic	Dev	1	0	1	1	1	1	1	1	1	1	1	0	0	1	0	1	1		1		1		1	1		1	1	0	0	1		1		1	1	1	1	24	na
Weissman [105]	2019	Construct validity of six sentiment analysis methods in the text of encounter notes of patients with critical illness	J Biomed Inform	Prognostic	Dev	0	0	0	1	1	1	1	1	1	1	1	1	1	1	0	1	1		1		1		1	0		1	1	0	0	1		1		1	1	0	1	23	na
Yang [106]	2019	Ontology-based venous thromboembolism risk assessment model developing from medical records	BMC Med Inform Decis Mak	Prognostic	Dev	0	0	1	1	1	0	1	1	1	0	1	0	0	1	0	1	1		1		1		1	1		1	1	0	0	1		1		1	1	1	1	21	na
Zhang [107]	2019	Use of natural language processing to improve predictive models for imaging utilization in children presenting to the emergency department	BMC Med Inform Decis Mak	Prognostic	Dev	1	0	1	1	1	1	1	1	1	1	1	1	1	1	1	1	1		1		1		1	1		1	1	0	0	1		1		1	1	1	1	27	na
Bacchi [108]	2020	Prediction of general medical admission length of stay with natural language processing and deep learning: a pilot study	Intern Emerg Med	Prognostic	Dev	1	0	1	1	1	1	1	1	1	1	1	0	1	1	0	1	1		1		1		1	1		1	1	0	0	1		1		1	1	0	1	25	na
Barash [109]	2020	Alerting on mortality among patients discharged from the emergency department: A machine learning model	Postgrad Med	Prognostic	Dev	0	0	1	1	1	1	1	1	1	1	1	0	1	1	1	1	1		1		1		1	1		1	1	0	0	1		1		1	1	1	1	25	na
Barber [110]	2020	Natural language processing with machine learning to predict outcomes after ovarian cancer surgery	Gynecol Oncol	Prognostic	Dev	1	0	0	1	1	1	1	1	1	1	1	0	1	1	0	1	1		1		1		1	1		1	1	0	0	1		1		1	1	0	1	24	na
Baxter [111]	2020	Predicting Mortality in Critical Care Patients with Fungemia Using Structured and Unstructured Data	Annu Int Conf IEEE Eng Med Biol Soc	Prognostic	Dev	1	0	1	1	1	1	1	1	1	1	1	1	1	1	0	1	1		1		1		1	1		1	1	0	0	1		1		1	1	0	1	26	na
Ben Miled [112]	2020	Predicting dementia with routine care EMR data	Artif Intell Med	Prognostic	Dev	0	0	1	1	1	0	1	0	1	1	1	1	1	1	0	1	1		0		1		1	0		1	1	0	0	0		1		1	1	0	1	20	na
Chen [113]	2020	Artificial Intelligence-Based Multimodal Risk Assessment Model for Surgical Site Infection (AMRAMS): Development and Validation Study	JMIR Med Inform	Prognostic	Dev	1	0	1	1	1	0	1	1	1	1	1	1	1	1	1	1	1		1		1		1	1		1	1	0	0	1		1		1	1	0	1	26	na
Chen [114]	2020	Preoperative Risk Prediction of Heart Failure with Numerical and Textual Attributes	Int J Innov Comp Inf Control	Prognostic	Dev	1	0	1	1	1	1	1	1	1	1	1	1	1	1	1	1	1		1		1		1	0		1	1	0	0	1		1		1	1	0	1	26	na
Chen [115]	2020	Early short-term prediction of emergency department length of stay using natural language processing for low-acuity outpatients	Am J Emerg Med	Prognostic	Dev	1	0	1	1	1	1	1	1	1	1	1	0	1	1	0	1	1		1		1		1	1		1	1	0	0	1		1		1	1	0	1	25	na
Chen [116]	2020	Emergency department disposition prediction using a deep neural network with integrated clinical narratives and structured data	Int J Med Inform	Prognostic	Dev	1	0	1	1	1	1	1	1	1	1	1	1	1	1	0	1	1		1		1		1	1		1	1	0	0	1		1		1	1	1	1	26	na
Danilov [117]	2020	Predicting Postoperative Hospital Stay in Neurosurgery with Recurrent Neural Networks Based on Operative Reports	Stud Health Technol Inform	Prognostic	Dev	1	0	1	1	1	1	1	0	1	1	1	1	1	1	0	1	1		1		1		1	1		1	1	0	0	1		0		1	1	0	1	24	na
Fernandes [118]	2020	Predicting intensive care unit admission among patients presenting to the emergency department using machine learning and natural language processing	PLoS One	Prognostic	Dev	1	0	1	1	1	1	1	1	1	1	1	1	1	1	1	1	1		1		1		1	1		1	1	0	0	1		0		1	1	1	1	26	na
Fernandes [119]	2020	Risk of mortality and cardiopulmonary arrest in critical patients presenting to the emergency department using machine learning and natural language processing	PLoS One	Prognostic	Dev	1	1	1	1	1	1	1	1	1	1	1	1	1	1	1	1	1		1		1		1	1		1	1	0	0	1		1		1	1	1	1	28	na
Gensheimer [120]	2020	Automated model versus treating physician for predicting survival time of patients with metastatic cancer	J Am Med Inform Assoc	Prognostic	Dev	1	0	1	1	1	1	1	1	1	1	1	0	1	1	0	1	1		1		1		1	1		1	1	0	0	1		1		1	1	1	1	25	na
Goodwin [121]	2020	A customizable deep learning model for nosocomial risk prediction from critical care notes with indirect supervision	J Am Med Inform Assoc	Prognostic	Dev	1	0	1	1	1	0	1	1	1	0	1	0	1	1	0	1	1		1		1		1	0		1	1	0	0	1		1		1	1	1	1	22	na
Guo [122]	2020	A Time-Critical Topic Model for Predicting the Survival Time of Sepsis Patients	Sci Program	Prognostic	Dev	1	0	1	1	1	1	1	1	1	0	1	0	0	1	0	1	1		0		1		0	0		0	1	0	0	0		0		1	1	0	1	17	na
Hane [123]	2020	Predicting Onset of Dementia Using Clinical Notes and Machine Learning: Case-Control Study	JMIR Med Inform	Prognostic	Dev	0	0	1	1	1	1	1	1	1	0	1	1	1	1	1	1	1		1		1		1	1		1	1	0	0	1		1		1	1	0	1	25	na
Hashir [124]	2020	Towards unstructured mortality prediction with free-text clinical notes	J Biomed Inform	Prognostic	Dev	0	0	1	1	1	1	1	1	1	1	1	1	1	1	0	1	1		1		1		1	0		1	1	0	0	1		1		1	1	0	1	24	na
Heo [125]	2020	Prediction of stroke outcome using natural language processing-based machine learning of radiology report of brain MRI	J Pers Med	Prognostic	Dev	1	0	1	1	1	1	1	1	1	1	1	1	1	1	0	1	1		1		1		0	1		0	1	0	0	1		1		1	1	1	1	24	na
Hsu [126]	2020	Characterizing the Value of Information in Medical Notes	EMNLP (2020)	Prognostic	Dev	0	0	0	1	1	0	1	1	1	1	1	0	0	1	1	1	1		1		1		1	0		1	1	0	0	1		0		1	1	1	0	19	na
Izquierdo [127]	2020	Clinical Characteristics and Prognostic Factors for Intensive Care Unit Admission of Patients With COVID-19: Retrospective Study Using Machine Learning and Natural Language Processing	J Med Internet Res	Prognostic	Dev	1	0	1	1	1	1	1	1	1	1	1	0	1	1	0	1	1		1		1		1	1		1	1	1	1	1		1		1	1	1	1	27	na
Korach [128]	2020	Mining clinical phrases from nursing notes to discover risk factors of patient deterioration	Int J Med Inform	Prognostic	Dev	0	0	1	1	1	1	1	1	1	1	1	1	1	1	0	1	0		0		1		1	1		1	1	0	0	0		1		1	1	0	1	22	na
Le [129]	2020	Development and Validation of a Convolutional Neural Network Model for ICU Acute Kidney Injury Prediction	Kidney Int Rep	Prognostic	Dev	1	0	1	1	1	1	1	1	1	1	1	1	1	1	1	1	1		1		1		1	1		1	1	0	0	1		1		1	1	1	1	27	na
Lee [130]	2020	Harmonized representation learning on dynamic EHR graphs	J Biomed Inform	Prognostic	Dev	0	0	0	1	1	1	1	0	1	1	1	0	0	1	0	1	1		0		1		1	0		1	1	0	0	0		1		1	1	0	1	18	na
Levis [131]	2020	Natural language processing of clinical mental health notes may add predictive value to existing suicide risk models	Psychol Med	Prognostic	Dev	1	0	1	1	1	1	1	1	1	1	1	0	1	1	0	1	1		1		1		1	1		1	1	0	0	1		1		1	1	0	1	25	na
Li [132]	2020	Inferring multimodal latent topics from electronic health records	Nat Commun	Prognostic	Dev	0	0	1	1	1	0	1	0	1	1	1	1	1	1	1	1	1		1		1		0	0		0	1	0	0	1		1		1	1	1	1	21	na
Meng [133]	2020	HCET: Hierarchical Clinical Embedding with Topic Modeling on Electronic Health Record for Predicting Depression	IEEE J Biomed Health Inform	Prognostic	Dev	0	0	1	1	0	1	0	1	1	1	1	0	0	1	0	1	1		1		1		1	1		1	1	0	0	1		1		1	1	0	1	21	na
Mohammadi [134]	2020	Predicting Unplanned Readmissions Following a Hip or Knee Arthroplasty: Retrospective Observational Study	JMIR Med Inform	Prognostic	Dev	1	0	1	1	1	1	1	1	1	1	1	0	0	1	1	1	1		1		1		1	0		1	1	0	0	1		1		1	1	0	1	24	na
Mugisha [135]	2020	Pneumonia Outcome Prediction Using Structured And Unstructured Data From EHR	Proceedings (IEEE Int Conf Bioinformatics Biomed)	Prognostic	Dev	0	0	1	1	1	0	1	1	1	1	1	0	1	1	1	1	1		0		1		1	0		1	1	0	0	0		1		1	1	0	0	20	na
Nakatani [136]	2020	Predicting Inpatient Falls Using Natural Language Processing of Nursing Records Obtained From Japanese Electronic Medical Records: Case-Control Study	JMIR Med Inform	Prognostic	Dev	1	0	1	1	1	0	1	1	1	1	1	1	1	1	0	1	1		1		1		1	1		1	1	0	0	1		1		1	1	0	1	25	na
Obeid [137]	2020	Identifying and Predicting Intentional Self-Harm in Electronic Health Record Clinical Notes: Deep Learning Approach	JMIR Med Inform	Prognostic	Dev	0	0	1	1	1	1	1	1	1	1	1	1	1	1	0	1	1		1		1		1	0		1	1	0	0	1		1		1	1	1	1	24	na
Roquette [138]	2020	Prediction of admission in pediatric emergency department with deep neural networks and triage textual data	Neural Netw	Prognostic	Dev	1	0	1	1	1	1	1	1	1	1	1	1	1	1	1	1	1		1		1		1	1		1	1	0	0	1		1		1	1	0	1	27	na
Shukla [139]	2020	Integrating Physiological Time Series and Clinical Notes with Deep Learning for Improved ICU Mortality Prediction	Proc ACM Conf Health Inference Learn (2020)	Prognostic	Dev	1	0	1	1	1	0	1	1	1	1	1	1	1	1	0	1	1		1		1		0	0		0	1	0	0	1		1		1	1	0	0	21	na
Sterckx [140]	2020	Clinical information extraction for preterm birth risk prediction	J Biomed Inform	Prognostic	Dev	1	0	1	1	1	1	1	1	1	1	1	1	1	1	1	1	1		0		1		0	0		0	1	0	0	0		1		1	1	1	1	22	na
Sterling [141]	2020	Prediction of emergency department resource requirements during triage: An application of current natural language processing techniques	J Am Coll Emerg Physicians Open	Prognostic	Dev	1	0	1	1	1	1	1	1	1	1	1	1	1	1	0	1	1		0		1		1	1		1	1	0	0	0		1		1	1	0	1	24	na
Tahayori [142]	2020	Advanced natural language processing technique to predict patient disposition based on emergency triage notes	Emerg Med Australas	Prognostic	Dev	1	0	1	1	1	1	1	1	1	1	1	1	1	1	0	1	1		1		1		1	0		1	1	0	0	1		1		1	1	0	1	25	na
Topaz [143]	2020	Home Healthcare Clinical Notes Predict Patient Hospitalization and Emergency Department Visits	Nurs Res	Prognostic	Dev	1	0	1	1	1	1	1	1	1	1	1	0	1	1	1	1	1		1		1		1	1		1	1	0	0	1		1		1	1	1	1	26	na
Wang [144]	2020	Prediction of breast cancer distant recurrence using natural language processing and knowledge-guided convolutional neural network	Artif Intell Med	Prognostic	Dev	1	0	1	1	1	0	1	1	1	0	1	0	0	1	0	1	1		1		1		1	0		1	1	0	0	1		1		1	1	0	1	21	na
Weegar [145]	2020	Using machine learning for predicting cervical cancer from Swedish electronic health records by mining hierarchical representations	PLoS One	Prognostic	Dev	0	0	1	1	1	1	1	1	1	1	1	0	1	1	0	1	1		1		1		1	1		1	1	0	0	1		1		1	1	0	1	24	na
Xu [146]	2020	Noise Pollution in Hospital Readmission Prediction: Long Document Classification with Reinforcement Learning	BioNLP ACL Workshop on Biomedical Natural Language Processing	Prognostic	Dev	0	0	1	1	1	0	1	1	1	1	1	0	1	1	0	1	1		1		1		1	0		1	1	0	0	1		1		1	1	0	1	22	na
Ye [147]	2020	Predicting mortality in critically ill patients with diabetes using machine learning and clinical notes	BMC Med Inform Decis Mak	Prognostic	Dev	1	0	1	1	1	0	1	1	1	1	1	0	1	1	0	1	1		1		1		1	1		1	1	0	0	1		0		1	1	1	1	23	na
Zhang [148]	2020	Combining structured and unstructured data for predictive models: a deep learning approach	BMC Med Inform Decis Mak	Prognostic	Dev	0	0	1	1	1	1	1	0	1	1	1	1	1	1	1	1	1		1		1		1	1		1	1	0	0	1		0		1	1	1	1	24	na
Boag [149]	2021	Hard for humans, hard for machines: predicting readmission after psychiatric hospitalization using narrative notes	Transl Psychiatry	Prognostic	Dev	1	0	1	1	1	1	1	1	1	1	1	1	1	1	1	1	1		1		1		1	1		1	1	0	0	1		1		1	1	1	1	27	na
Chen [150]	2021	Disease concept-embedding based on the self-supervised method for medical information extraction from electronic health records and disease retrieval: Algorithm development and validation study	J Med Internet Res	Prognostic	Dev	0	0	1	1	1	1	1	1	1	1	1	1	1	1	1	1	1		1		1		1	1		1	1	0	0	1		1		1	1	1	1	26	na
Goh [151]	2021	Artificial intelligence in sepsis early prediction and diagnosis using unstructured data in healthcare	Nat Commun	Prognostic	Dev	0	0	1	1	1	1	1	1	1	1	1	1	1	1	0	1	1		1		1		1	0		1	1	0	0	1		1		1	1	1	1	24	na
Klang [152]	2021	Predicting adult neuroscience intensive care unit admission from emergency department triage using a retrospective, tabular-free text machine learning approach	Sci Rep	Prognostic	Dev	1	0	1	1	1	1	1	1	1	1	1	0	1	1	1	1	1		1		1		1	1		1	1	0	0	1		1		1	1	1	1	26	na
Muhlestein [153]	2021	Predicting Discharge Disposition Following Meningioma Resection Using a Multi-Institutional Natural Language Processing Model	Neurosurgery	Prognostic	Dev	1	0	1	1	1	1	1	1	1	1	1	0	1	1	1	1	1		1		1		1	1		1	1	1	1	1		1		1	1	1	1	28	na
Oliwa [154]	2021	Development of a predictive model for retention in HIV care using natural language processing of clinical notes	J Am Med Inform Assoc	Prognostic	Dev	1	0	1	1	1	1	1	1	1	1	1	1	1	1	0	1	1		0		1		1	1		1	1	0	0	0		1		1	1	1	1	24	na
Ribelles [155]	2021	Machine learning and natural language processing (NLP) approach to predict early progression to first-line treatment in real-world hormone receptor-positive (HR+)/HER2-negative advanced breast cancer patients	Eur J Cancer	Prognostic	Dev	1	0	1	1	1	1	1	1	1	1	1	0	1	1	0	1	1		1		1		1	1		1	1	0	0	1		1		1	1	1	1	25	na
Tang [156]	2021	Estimating Time to Progression of Chronic Obstructive Pulmonary Disease with Tolerance	IEEE J Biomed Health Inform	Prognostic	Dev	0	0	1	1	1	1	1	1	1	1	1	0	1	0	0	1	1		0		1		0	0		0	1	0	0	0		1		1	1	1	1	18	na
Yang [157]	2021	Multimodal temporal-clinical note network for mortality prediction	J Biomed Semant	Prognostic	Dev	0	0	1	1	1	1	1	1	1	1	1	0	1	1	0	1	0		1		1		1	0		1	1	0	0	1		0		1	1	0	1	21	na
TOTAL scores						0.63	0.02	0.89	1.00	0.99	0.71	0.99	0.85	1.00	0.88	0.99	0.55	0.86	0.99	0.34	1.00	0.98	1.00	0.85	0.00	1.00	1.00	0.86	0.49	0.50	0.86	1.00	0.05	0.02	0.85	0.00	0.79	1.00	0.99	0.99	0.40	0.86	0.76	0.73
